# Supplementary material for: Content Analysis of YouTube Videos That Demonstrate Panoramic Radiography
Source: Healthcare (Basel). 2022 Jun 13;10(6):1093. doi: 10.3390/healthcare10061093 (PMC9222663; doi:10.3390/healthcare10061093)
Supplement: Supplementary file 1 [file healthcare-10-01093-s001.zip]

Archive with 1 entries (1 files):
- healthcare-1762068-supplementary.xlsx
