# Supplementary material for: Content Analysis of YouTube Videos That Demonstrate Panoramic Radiography
Source: Healthcare (Basel). 2022 Jun 13;10(6):1093. doi: 10.3390/healthcare10061093 (PMC9222663; doi:10.3390/healthcare10061093)
Supplement: Supplementary file 1 [file healthcare-10-01093-s001.zip › healthcare-1762068-supplementary.xlsx]

## Sheet: Cleaned content analysis
YouTube video link	title	image receptor type: 1=digital; 2=film	patient type: 1=adult; 2=child, 3= teenager	patient type: 1= real patient; 2= animation; 3= phantom head	patient preparation - remove metallic objects from H&N: 1=yes; 2=no, 3=NA	patient preparation - explain procedure: 1=yes; 2=no, 3=NA	patient preparation - wear lead apron: 1=yes; 2=no, 3: NA	machine preparation - select imaging parameters (body size, mode, etc): 1=yes; 2=no, 3=NA	machine preparation - plastic barrier covering the bite-peg: 1=yes; 2=no, 3=NA	patient positioning (either demo or just instruct) - straight spine: 1=yes; 2=no, 3= NA	patient positioning - hold handles: 1=yes; 2=no, 3=NA	patient positioning - incisors edge-to-edge on bite-peg: 1=yes; 2=no, 3=NA	patient positioning - chin on chin rest: 1=yes; 2=no; 3=NA	patient positioning - use head clamps: 1=yes; 2=no; 3=NA	patient positioning - beam marker - vertical mid-sagittal plane: 1=yes; 2=no, 3=NA	patient positioning - beam marker - horizontal Frankfort plane: 1=yes; 2=no, 3=NA	patient positioning - beam marker - canine light around canine: 1=yes; 2=no; 3=NA	patient positioning - instruct to press tongue onto hard palate: 1=yes; 2=no, 3= NA	Operator safety: 1=totally shielded with door closed; 2= shielded position with door opened (or no door); 3=inside the room with lead apron; 4=totally unprotected, 5=NA	Operator safety - wear head cap: 1=yes; 2=no, 3= NA	Operator safety - wear eye protection or face shield: 1=yes; 2=no; 3= NA	Operator safety - wear surgical mask: 1=yes; 2=no; 3= NA	Operator safety - wear gloves: 1=yes; 2=no, 3= NA	Operator safety - body wear: 1=disposable gown; 2=clinical uniform; 3=lab coat; 4=casual wear; 5=NA	viewCount	commentCount	likeCount	Duration (s)	Channel subscriberCount	Upload date	Manuscript writing date	Age of video (year)
https://www.youtube.com/watch?v=iLAnH4xw4MQ	Panoramic Dental X-Ray Procedure EXPLAINED	1	1	1	1	1	1	2	1	1	1	1	1	1	1	1	1	1	2	2	2	1	1	1	36458	71	504	182	276000	2021-04-28	2022-05-13	1.0411
https://www.youtube.com/watch?v=nlq9A1HYJEw	PANORAMIC XRAY | VLOG # 22	1	1	1	1	1	1	1	1	1	1	1	3	1	1	1	3	1	2	1	1	1	1	3	20846	178	301	969	2550	2020-08-19	2022-05-13	1.73151
https://www.youtube.com/watch?v=dS0So-jiSLw	Proper dental apron use and pan imaging tips.	1	1	1	1	1	1	2	1	1	1	1	1	1	2	2	2	1	2	2	2	2	2	3	43226		0	272	6620	2014-04-03	2022-05-13	8.11507
https://www.youtube.com/watch?v=cK726D70Sfg	A child's guide to hospital: Dental X-ray	1	2	1	1	1	2	2	1	1	1	1	1	1	1	2	1	2	2	2	2	2	2	2	1835204		3800	248	110000	2015-02-17	2022-05-13	7.23836
https://www.youtube.com/watch?v=i0w-6Z599oQ	Panoramic Radiograph Xray Training For Dentist and Dental Staff	2	1	1	1	1	1	2	2	1	1	1	1	1	2	2	2	1	2	2	2	2	1	3	37727	3	95	1979	9770	2011-05-05	2022-05-13	11.0301
https://www.youtube.com/watch?v=TBAJRiVN9Xw	Mrs. Cassie taking a Panoramic Dental X-ray Using Gendex Machine	1	2	1	2	1	1	2	3	1	1	3	3	1	3	3	3	2	2	2	2	1	1	1	27493	2	66	130	68	2014-02-18	2022-05-13	8.23562
https://www.youtube.com/watch?v=orIuT74F8X8	Vatech Best OPG, RVG, Xray and CBCT In Bangladesh_Ai Med Ltd.	1	1	1	2	1	1	1	1	1	1	1	1	1	1	1	1	2	3	2	2	2	2	3	183	0	3	192	65	2021-03-29	2022-05-13	1.12329
https://www.youtube.com/watch?v=OEBVhql2Hxw	Is it easy to get an OPG done? | Summirow Dental Care	1	1	1	2	1	1	2	1	1	1	1	1	1	3	3	3	3	2	1	2	1	2	2	111	6	17	481	2440	2021-05-04	2022-05-13	1.02466
https://www.youtube.com/watch?v=opYIwZX3dwo	Planmeca Pano X-ray	1	1	1	2	1	1	1	1	1	1	1	1	1	1	2	1	1	2	2	2	2	2	4	23003	6	0	1064	405	2016-06-15	2022-05-13	5.91233
https://www.youtube.com/watch?v=opBuiEpuGE8	Planmeca ProMax 2D — Standard Panoramic	1	1	1	1	1	2	1	2	1	1	1	1	1	1	1	1	1	2	2	2	2	1	2	18312	7	142	214	1000	2020-04-22	2022-05-13	2.05753
https://www.youtube.com/watch?v=EqqdiAG_Jf4	Panoramic Positioning with the Progeny Vantage® Panoramic X-ray	1	1	1	1	1	2	1	1	1	1	1	1	1	1	1	1	1	2	2	2	2	1	2	11965	1	71	539	1700	2015-06-16	2022-05-13	6.91233
https://www.youtube.com/watch?v=alGhk8C7MNM	How to Take a Pano: Tips & Tricks for a Good Exposure	1	1	1	1	1	1	2	2	1	1	1	1	1	1	1	1	1	2	2	2	2	1	2	21251	6	202	159	2740	2018-10-23	2022-05-13	3.55616
https://www.youtube.com/watch?v=JXFW3GowzXk	Taking a digital panoramic x-ray	1	1	1	2	1	3	2	2	2	3	1	1	1	1	1	2	1	5	3	3	3	3	5	54792	12	128	67	165	2013-03-21	2022-05-13	9.15068
https://www.youtube.com/watch?v=6DcP3bGl9M8	Panoramic Exposure with Patient Positioning	1	1	1	1	1	1	2	2	1	1	1	1	1	1	1	1	1	2	1	1	1	1	1	75953		539	434	1000	2017-08-03	2022-05-13	4.77808
https://www.youtube.com/watch?v=1rzqmBmPpJ0	VistaPano S Guidance Video	1	1	2	1	1	1	1	1	1	1	1	1	1	1	1	1	1	5	3	3	3	3	5	4712	1	43	583	2320	2017-07-03	2022-05-13	4.86301
https://www.youtube.com/watch?v=9sHSoaaWDK8	Dentiscope | How to Take Panoramic Radiograph	1	1	1	2	1	1	1	1	1	1	1	3	1	1	1	2	2	2	3	3	3	1	3	1757	0	28	153	2800	2017-03-20	2022-05-13	5.15068
https://www.youtube.com/watch?v=k8fyH-vPSYM	03 - LED Dental - RayScan - Positioning for Panoramic Image	1	1	1	1	1	1	1	1	1	1	1	1	1	1	1	1	2	2	2	2	2	1	4	16475	3	55	330	226	2014-07-18	2022-05-13	7.82466
https://www.youtube.com/watch?v=JGa-qSkKA6s	Taking an X-ray picture of your teeth	1	2	1	2	1	1	2	2	1	1	1	1	1	1	1	1	2	2	2	2	2	2	2	35133	5	157	149	360	2016-06-10	2022-05-13	5.92603
https://www.youtube.com/watch?v=Q9875nHEAJA	KaVo ORTHOPANTOMOGRAPH™ OP 3D - Panoramic Patient Positioning	1	1	2	1	1	1	1	1	1	1	1	1	1	1	1	1	1	5	3	3	3	3	5	25139		187	348	5040	2020-05-22	2022-05-13	1.97534
https://www.youtube.com/watch?v=SREkFEQHlwg	OPG TECHNIQUE || ORTHO PANTOMO GRAPHY || PANORAMIC RADIOGRAPHY	1	1	1	2	1	2	1	1	1	1	1	1	1	1	1	1	2	2	2	2	2	2	3	632	4	24	324	17400	2021-09-11	2022-05-13	0.668493
https://www.youtube.com/watch?v=bBsRPXZz0xc	Vatech PAX-I OPG Positioning Guide	1	1	2	1	1	1	1	1	1	1	1	1	1	1	1	1	1	5	3	3	3	3	5	14086	1	166	452	76	2018-12-17	2022-05-13	3.40548
https://www.youtube.com/watch?v=AGqrEXbBmj8	Taking a Panoramic X-Ray at the Dentist Office	2	1	1	1	1	2	2	2	1	1	1	1	1	3	3	3	2	2	2	2	2	2	2	31341	24	125	93	198	2019-02-13	2022-05-13	3.24658
https://www.youtube.com/watch?v=JEgAjyPd9VQ	Panoramic X-ray - Magnolia Pediatric Dentistry	1	2	1	2	1	1	2	1	1	1	1	1	2	2	2	2	2	2	2	2	1	2	2	377		4	121	16	2020-08-18	2022-05-13	1.73425
https://www.youtube.com/watch?v=nWzjL8kNcp8	Dental Hygiene - Panoramic Radiograph	1	1	1	1	1	1	1	1	1	1	1	1	1	1	1	1	1	2	2	2	1	2	1	651		0	470		2020-06-16	2022-05-13	1.90685
https://www.youtube.com/watch?v=0_ctFc1lR-0	How to take a panoramic image with I-Max	1	1	1	2	1	2	1	1	1	1	1	1	1	1	1	2	2	5	2	2	2	2	2	7421	2	26	171		2016-09-26	2022-05-13	5.63014
https://www.youtube.com/watch?v=4TfPntvrEFw	Panoramic Acquisition tutorial on RAYCAN Alpha Plus	1	1	1	1	1	1	1	1	1	1	1	1	1	1	1	1	1	2	1	2	2	1	2	1106	0	13	326	411	2017-11-24	2022-05-13	4.46849
https://www.youtube.com/watch?v=bHLCkqa-bpM	Taking Panoramic and Bitewing X rays with the Gendex GXDP 300	1	1	1	1	1	1	1	1	1	1	1	1	1	1	1	1	1	2	3	3	3	2	5	2075	0	13	314	39	2014-02-21	2022-05-13	8.2274
https://www.youtube.com/watch?v=GHDisvyuTrs	YPERION X5 3D/2D - PANORAMIC IMAGE ACQUISITION [EN]	1	1	1	1	1	2	1	1	1	1	1	1	1	1	1	1	1	2	2	2	2	1	2	5526	4	27	272	639	2018-09-21	2022-05-13	3.64384
https://www.youtube.com/watch?v=UE8bmWT2TK4	How to take Panoramic Xrays Digital	1	1	1	2	1	1	2	1	1	1	1	1	1	1	1	1	2	2	3	3	3	1	5	26	0	2	299	2	2017-04-29	2022-05-13	5.0411
https://www.youtube.com/watch?v=2iI_gAta9wQ	Learn the right patient positioning with X-Mind prime 3D!	1	1	1	1	1	1	1	1	1	1	1	1	1	1	1	2	1	5	3	3	3	1	2	3500	0	13	131	571	2019-10-29	2022-05-13	2.53973
https://www.youtube.com/watch?v=A7SlbGL0JXk	Taking a Panoramic X-Ray	1	3	1	2	1	1	2	1	1	1	1	1	1	3	3	3	1	2	2	1	1	1	2	194	1	4	208	2	2022-01-30	2022-05-13	0.282192
https://www.youtube.com/watch?v=XlA1SWQrO_E	Dental Radiography - Panoramic Radiograph	1	1	1	1	1	1	2	1	1	1	1	1	1	1	1	1	1	2	2	2	1	2	1	350		0	437		2020-11-24	2022-05-13	1.46575
https://www.youtube.com/watch?v=aI6ldOwldxA	Panoramic X-Ray Demo	1	1	1	1	1	1	2	2	1	1	1	1	1	1	1	1	1	5	1	2	1	1	2	134	0	0	123		2021-04-20	2022-05-13	1.06301
https://www.youtube.com/watch?v=F0NadIzNxVs	Panoramic Imaging Patient Setup	1	1	1	1	1	2	2	1	1	1	1	1	1	1	1	2	1	2	2	1	1	1	1	761	3	3	292	2	2017-03-01	2022-05-13	5.20274
https://www.youtube.com/watch?v=Sc9BEsZewjo	Encompass - Panoramic Patient Positioning	1	1	1	2	1	2	2	2	1	1	1	1	1	1	1	1	1	5	3	3	3	2	5	1902	0	2	121	45	2011-09-03	2022-05-13	10.6986
https://www.youtube.com/watch?v=ikqb-A5zZbs	Taking a digital panoramic radiograph at Kaufman Orthodontics	1	1	1	2	1	1	2	2	1	1	1	1	1	1	1	2	2	2	2	2	2	2	2	79399	0	82	134	741	2009-07-22	2022-05-13	12.8164
https://www.youtube.com/watch?v=v6WMJSzSPAA	Panoramic Imaging with the Morita Veraview X800	1	1	1	2	2	2	1	1	1	1	1	1	1	1	1	1	2	5	2	1	2	1	4	3775		0	128		2017-07-13	2022-05-13	4.83562
https://www.youtube.com/watch?v=buTDRPlb6So	Gendex GX DP-700	1	1	2	2	2	1	1	3	2	1	1	1	1	1	1	1	2	5	3	3	3	3	5	2296	0	4	198	2110	2013-09-17	2022-05-13	8.65753
https://www.youtube.com/watch?v=f-NF4HMhD3c	How to use the Rayscan CBCT	1	1	1	2	1	2	1	3	1	1	3	1	1	1	1	1	2	4	2	2	2	2	4	5243	21	75	1800	85900	2018-08-01	2022-05-13	3.78356
https://www.youtube.com/watch?v=kR4fel1lVk0	Gendex Orthoralix 8500DDE Patient Positioning	1	1	1	2	1	1	1	1	1	1	1	1	1	1	1	1	1	2	2	2	2	2	2	2179	0	11	354	39	2014-02-20	2022-05-13	8.23014
